# Supplementary material for: BBX Genes of Cymbidium ensifolium Exhibited Intense Response to Blue Light in Meristem Induction through Artificial Control
Source: Plants (Basel). 2024 Aug 26;13(17):2375. doi: 10.3390/plants13172375 (PMC11396916; doi:10.3390/plants13172375)
Supplement: Supplementary file 1 [file plants-13-02375-s001.zip]

Archive with 1 entries (1 files):
- plants-3137845-supplementary.pdf
